# Supplementary material for: Comparative Roles of Rad4A and Rad4B in Photoprotection of Beauveria bassiana from Solar Ultraviolet Damage
Source: J Fungi (Basel). 2023 Jan 23;9(2):154. doi: 10.3390/jof9020154 (PMC9961694; doi:10.3390/jof9020154)
Supplement: Supplementary file 1 [file jof-09-00154-s001.zip]

Archive with 1 entries (1 files):
- jof-2156704-supplementary.pdf
